# Supplementary material for: Estimating Relative Risk When Observing Zero Events—Frequentist Inference and Bayesian Credibility Intervals
Source: Int J Environ Res Public Health. 2021 May 21;18(11):5527. doi: 10.3390/ijerph18115527 (PMC8196730; doi:10.3390/ijerph18115527)
Supplement: Supplementary file 1 [file ijerph-18-05527-s001.zip]

Archive with 1 entries (1 files):
- ijerph-1219438-supplementary.do
